# Supplementary material for: Efficacy and safety of decompressive craniectomy with non-suture duraplasty in patients with traumatic brain injury
Source: PLoS One. 2020 Oct 8;15(10):e0232561. doi: 10.1371/journal.pone.0232561 (PMC7544056; doi:10.1371/journal.pone.0232561)
Supplement: S1 Data — (XLSX) [file pone.0232561.s001.xlsx]

## Sheet: Sheet1
Group (A: non-suture, B: suture)	Sex (1:male, 2:female)	GCS (1:mild,2:moderate,3:severe)	GOS	Anisocoria (1:Y,2:N)	ISS	OP time	EBL	Hygroma	Con_hygroma	SSI	Wound dehiscence	Dx
A	1	3	2	1	26	130	2500	2	2	2	1	Intracerebral contusion/hematoma
A	1	2	3	1	24	125	1800	2	1	2	1	SDH
A	1	3	1	2	41	175	500	2	2	2	2	Intracerebral contusion/hematoma
A	1	2	3	1	30	250	700	1	2	2	2	Intracerebral contusion/hematoma
A	2	3	2	2	38	275	1500	2	2	2	1	SDH
A	2	3	1	1	38	380	2500	2	2	2	1	Intracerebral contusion/hematoma
A	1	3	4	2	24	75	3000	2	2	1	2	SDH
A	1	2	3	1	16	140	700	1	2	1	2	SDH
A	2	3	2	2	26	125	1800	2	2	2	2	SDH
A	2	3	4	2	25	285	2000	2	2	2	2	SDH
A	2	2	1	1	41	75	500	2	2	2	2	SDH
A	2	3	3	2	16	140	2500	2	2	2	2	SDH
A	1	3	2	2	25	185	1000	2	2	2	2	SDH
A	1	3	3	1	41	160	1000	2	2	2	2	Intracerebral contusion/hematoma
A	1	3	4	2	26	225	1300	2	2	2	2	SDH
A	2	1	3	1	24	165	1000	2	2	2	2	SDH
A	1	3	3	2	13	225	500	2	2	2	2	SDH
A	2	2	1	1	25	190	2000	2	2	2	2	SDH
A	1	3	4	2	45	150	1200	2	2	2	2	SDH
A	1	3	3	1	33	235	500	1	1	2	2	SDH
A	1	3	4	2	22	65	700	2	2	2	2	SDH
A	1	3	3	1	16	280	1000	2	2	2	2	SDH
A	1	3	2	2	38	165	2000	2	2	2	2	SDH
A	1	1	4	1	25	200	1200	2	2	2	2	SDH
A	2	1	3	1	16	305	1000	2	2	2	2	SDH
A	2	3	4	2	25	225	2500	2	2	2	2	SDH
A	1	1	1	1	26	65	700	2	2	2	2	SDH
A	1	3	2	2	66	145	1000	2	2	2	2	SDH
A	1	3	2	2	25	65	300	2	2	2	2	Intracerebral contusion/hematoma
A	2	1	5	1	25	135	400	2	2	2	2	SDH
A	1	3	2	2	30	65	500	2	2	2	2	Intracerebral contusion/hematoma
A	2	1	5	1	26	85	1000	1	2	2	2	Intracerebral contusion/hematoma
A	1	2	3	1	25	135	1000	2	2	2	2	SDH
A	1	3	2	2	34	85	1200	2	2	2	2	Intracerebral contusion/hematoma
A	1	3	3	1	26	205	3000	2	2	2	2	Intracerebral contusion/hematoma
A	1	3	1	1	25	65	1200	2	2	2	2	Intracerebral contusion/hematoma
A	1	2	3	1	17	105	400	2	2	2	2	SDH
B	2	3	3	1	16	150	1000	1	2	2	1	Intracerebral contusion/hematoma
B	1	3	2	2	26	155	4000	2	2	2	1	SDH
B	1	3	2	2	29	150	3000	2	2	2	1	SDH
B	1	3	3	1	16	155	1200	1	1	1	2	SDH
B	1	3	3	1	25	155	1200	1	2	1	2	SDH
B	1	3	5	2	25	225	2500	1	2	1	2	SDH
B	1	3	3	1	25	210	1500	2	1	1	2	SDH
B	1	3	3	2	25	175	2500	2	2	1	2	SDH
B	2	3	2	2	30	185	1000	2	2	1	2	Intracerebral contusion/hematoma
B	2	2	4	1	25	275	1500	2	2	2	2	SDH
B	1	1	5	1	17	215	700	2	2	2	2	SDH
B	2	3	1	2	25	150	500	2	2	2	2	Intracerebral contusion/hematoma
B	2	3	3	2	25	180	2500	2	2	2	2	Intracerebral contusion/hematoma
B	2	2	4	1	17	215	2500	1	2	2	2	SDH
B	1	3	3	1	26	240	1000	2	2	2	2	SDH
B	1	3	2	2	25	275	1500	2	2	2	2	SDH
B	1	1	4	1	16	325	1800	2	2	2	2	SDH
B	1	3	3	1	33	205	1500	2	2	2	2	Intracerebral contusion/hematoma
B	1	3	3	2	17	285	2500	1	1	2	2	SDH
B	2	3	5	2	25	195	1500	2	2	2	2	SDH
B	1	3	2	2	30	320	4000	2	2	2	1	SDH
B	1	3	3	1	25	275	2500	2	1	2	2	SDH
B	1	3	1	2	27	245	1000	2	1	2	2	SDH
B	1	3	2	2	27	175	1500	2	2	2	2	SDH
B	1	3	1	2	17	160	1000	2	2	2	2	SDH
B	1	1	5	1	25	235	1000	1	2	2	2	Intracerebral contusion/hematoma
B	2	3	3	2	38	195	3000	2	2	2	2	SDH
B	2	3	1	2	16	290	1500	2	2	2	2	SDH
B	1	1	4	1	25	315	2500	2	1	2	1	Intracerebral contusion/hematoma
B	2	3	3	2	25	195	800	2	2	2	2	SDH
B	1	1	4	1	36	220	700	2	2	2	2	Intracerebral contusion/hematoma
B	2	3	3	2	26	155	1500	2	2	2	2	SDH
B	2	3	4	2	36	365	1700	1	2	2	1	SDH
B	1	3	3	1	26	190	2000	2	1	2	2	SDH
B	1	3	5	2	17	325	2500	2	2	2	2	SDH
B	1	3	3	1	33	375	3000	1	1	2	2	SDH
B	1	3	2	2	16	160	2000	2	2	2	2	SDH
B	1	3	2	2	38	205	2000	2	2	2	2	SDH
B	1	3	1	2	17	150	800	2	2	2	2	SDH
B	1	2	4	1	33	270	2500	2	2	2	1	SDH
B	1	3	4	1	25	250	500	2	2	2	2	SDH
B	2	3	3	1	16	200	1500	2	2	2	2	SDH
B	1	3	2	2	17	115	600	2	2	2	2	SDH
B	1	1	1	1	17	170	1000	2	2	2	2	SDH
B	1	3	2	2	16	210	1500	2	2	2	2	SDH
B	1	2	1	2	40	315	5000	2	2	2	1	SDH
B	2	3	1	2	25	260	3500	2	2	2	2	SDH
B	2	1	4	1	33	120	400	2	2	2	2	SDH
B	2	3	3	1	27	160	1000	2	2	2	2	SDH
B	1	2	5	1	25	170	700	2	2	2	2	SDH
B	1	3	3	2	25	275	1500	1	2	2	2	SDH
B	1	1	4	1	26	185	600	2	2	2	2	SDH
B	1	3	3	1	27	155	1500	1	1	2	2	Intracerebral contusion/hematoma
B	2	2	4	1	41	265	1000	1	1	2	2	SDH
B	1	1	3	1	25	140	3000	2	2	2	1	SDH
B	1	3	3	1	25	210	3000	2	2	2	2	SDH
B	2	3	2	2	25	140	300	2	2	2	2	SDH
B	1	1	4	1	29	270	3000	1	1	2	1	Intracerebral contusion/hematoma
B	1	2	4	1	25	295	1000	2	2	2	2	Intracerebral contusion/hematoma
B	1	1	4	1	16	340	1300	2	2	2	2	Intracerebral contusion/hematoma
B	1	3	3	2	36	95	500	2	2	2	2	SDH
B	1	2	4	1	33	190	600	2	2	2	2	Intracerebral contusion/hematoma
B	2	3	4	2	33	160	1000	1	2	2	2	SDH
B	1	3	3	1	35	235	1500	2	1	2	2	SDH
B	1	3	1	2	36	75	500	2	2	2	2	SDH
B	1	3	3	1	17	205	500	1	2	2	2	SDH
B	1	1	4	1	25	210	1500	1	2	2	2	Intracerebral contusion/hematoma
B	1	3	3	2	41	90	4500	2	2	2	2	SDH
B	1	2	2	1	17	105	1000	2	2	2	2	SDH
